# Supplementary material for: Distinct responses of growth and respiration to growth temperatures in two mangrove species
Source: Ann Bot. 2021 Sep 11;129(1):15–28. doi: 10.1093/aob/mcab117 (PMC8752395; doi:10.1093/aob/mcab117)
Supplement: mcab117_suppl_Supplementary_Data_S2 [file mcab117_suppl_supplementary_data_s2.xlsx]

## Sheet: TableS1
Supplementary Information Table S1
F values and P values of two-way ANOVA of the effects of outside weather conditions (sunny, cloudy, or rainy) and chamber (1 to 4) on the chamber conditions (daily mean humidity and daily accumulated light intensity). Measurement details are shown in Figures S2 and S3.
Response variable	Source of variation		df	F	P
Humidity
	Weather		2	0.262	0.7713
	Chamber		3	2.424	0.0816
	Chamber × Weather		6	1.472	0.2156
Light intensity
	Weather		2	148.857	<2e-16	***
	Chamber		3	0.379	0.768
	Chamber × Weather		6	0.042	1
* P < 0.05, ** P < 0.01, *** P < 0.001 To analyse the effect of weather on the chamber conditions, weather category (sunny, cloudy, and rainy) was incorporated as an explanatory factor.
