# Supplementary material for: Distinct responses of growth and respiration to growth temperatures in two mangrove species
Source: Ann Bot. 2021 Sep 11;129(1):15–28. doi: 10.1093/aob/mcab117 (PMC8752395; doi:10.1093/aob/mcab117)
Supplement: mcab117_suppl_Supplementary_Data_S3 [file mcab117_suppl_supplementary_data_s3.xlsx]

## Sheet: TableS2
Supplementary Information Table S2
F values and P values of one-way ANOVA of the effect of position (1 to 3) on the daily accumulated air temperature, daily mean humidity, and daily accumulated light intensity within a growth chamber. Measurement details are shown in Figures S2 and S3. Each row represents a separate ANOVA.
Response variable	Source of variation		df	F	P
Air temperature
15 °C chamber	position		2	0.101	0.904
20 °C chamber	position		2	1.091	0.348
25 °C chamber	position		2	0.093	0.911
30 °C chamber	position		2	0.056	0.946
Humidity
15 °C chamber	position		2	0.09	0.915
20 °C chamber	position		2	0.98	0.395
25 °C chamber	position		2	0.21	0.812
30 °C chamber	position		2	0.07	0.924
Light intensity
15 °C chamber	position		2	0.08	0.923
20 °C chamber	position		2	0.19	0.83
25 °C chamber	position		2	0.07	0.931
30 °C chamber	position		2	0.08	0.924
* P < 0.05, ** P < 0.01, *** P < 0.001
