# Supplementary material for: Distinct responses of growth and respiration to growth temperatures in two mangrove species
Source: Ann Bot. 2021 Sep 11;129(1):15–28. doi: 10.1093/aob/mcab117 (PMC8752395; doi:10.1093/aob/mcab117)
Supplement: mcab117_suppl_Supplementary_Data_S4 [file mcab117_suppl_supplementary_data_s4.xlsx]

## Sheet: TableS3
Supplementary Information Table S3
F values and P values of two-way ANOVA for RGR, NAR, LAR, NNUR, LMR, RMR, LMA, and Nc, and multi-factor ANOVA for respiration rate, regression coefficient for growth, construction cost, protein content, C content, N content, nitrate N content, and mineral content. Results are shown for two mangrove species, Bruguiera gymnorrhiza and Rhizophora stylosa.
Response variable	Source of variation		df	F	P
Total RGR
	Species		1	87.891	3.38e-11	***
	Growth temperature		3	109.985	1.72e-12	***
	Species × Growth temperature		3	5.169	0.0291	*
Leaf RGR
	Species		1	0.157	0.6943
	Growth temperature		3	112.801	1.21e-12	***
	Species × Growth temperature		3	3.301	0.0776
Root RGR
	Species		1	62.69	2.13e-09	***
	Growth temperature		3	98.77	7.33e-12	***
	Species × Growth temperature		3	11.46	0.00173	**
NAR
	Species		1	9.298	0.00428	**
	Growth temperature		3	50.763	2.25e-08	***
	Species × Growth temperature		3	1.223	0.27604
LAR
	Species		1	1134.47	< 2e-16	***
	Growth temperature		3	34.825	9.42e-07	***
	Species × Growth temperature		3	0.301	0.586
NNUR
	Species		1	8.693	0.00558	**
	Growth temperature		3	66.75	1.02e-09	***
	Species × Growth temperature		3	3.224	0.08099
LMR
	Species		1	41.591	1.75e-07	***
	Growth temperature		3	36.318	6.41e-07	***
	Species × Growth temperature		3	3.039	0.0898
RMR
	Species		1	145.1	3.44e-14	***
	Growth temperature		3	21.4	4.68e-05	***
	Species × Growth temperature		3	10.23	0.00288	**
LMA
	Species		1	760.163	<2e-16	***
	Growth temperature		3	6.219	0.0174	*
	Species × Growth temperature		3	0.019	0.8913
Nc
	Species		1	47.083	4.99e-08	***
	Growth temperature		3	25.332	1.36e-05	***
	Species × Growth temperature		3	0.001	0.982
R
	Species		1	28.718	9.61e-07	***
	Organ		1	106.146	8.25e-16	***
	Growth temperature		3	321.883	< 2e-16	***
	Species × Organ		1	38.708	2.91e-08	***
	Species × Growth temperature		3	6.635	0.0121	*
	Organ × Growth temperature		3	0.054	0.817
	Species × Organ × Growth temperature		3	29.149	8.2e-07	***
g
	Species		1	0.033	0.855875
	Organ		1	458.187	< 2e-16	***
	Growth temperature		3	0.027	0.87044
	Species × Organ		1	10.301	0.00203	**
	Species × Growth temperature		3	5.914	0.017659	*
	Organ × Growth temperature		3	12.463	0.00075	***
	Species × Organ × Growth temperature		3	12.15	0.000864	***
Supplementary Information Table S3 Continued
Factors			df	F	P
CC
	Species		1	6.957	0.01022	*
	Organ		1	259.221	<2e-16	***
	Growth temperature		3	2.661	0.10722
	Species × Organ		1	1.332	0.25234
	Species × Growth temperature		3	7.046	0.00977	**
	Organ × Growth temperature		3	11.257	0.00127	**
	Species × Organ × Growth temperature		3	8.74	0.00421	**
Protein content
	Species		1	0.007	0.9344
	Organ		1	710.058	<2e-16	***
	Growth temperature		3	0.739	0.3931
	Species × Organ		1	18.935	4.39e-05	***
	Species × Growth temperature		3	4.546	0.0364	*
	Organ × Growth temperature		3	0.347	0.5576
	Species × Organ × Growth temperature		3	1.456	0.2316
C content
	Species		1	30.716	4.64e-07	***
	Organ		1	56.606	1.18e-10	***
	Growth temperature		3	7.198	0.00905	**
	Species × Organ		1	1.942	0.17101
	Species × Growth temperature		3	6.507	0.01287	*
	Organ × Growth temperature		3	5.168	0.02599	*
	Species × Organ × Growth temperature		3	7.808	0.00666	**
N content
	Species		1	52.519	3.86e-10	***
	Organ		1	1260.69	< 2e-16	***
	Growth temperature		3	28.257	1.14e-06	***
	Species × Organ		1	56.504	1.22e-10	***
	Species × Growth temperature		3	0.001	0.98
	Organ × Growth temperature		3	19.998	2.83e-05	***
	Species × Organ × Growth temperature		3	0.24	0.625
Nitrate N
	Species		1	10.408	0.001889	**
	Organ		1	9.983	0.00231	**
	Growth temperature		3	14.215	0.000331	***
	Species × Organ		1	2.187	0.143574
	Species × Growth temperature		3	0.25	0.618673
	Organ × Growth temperature		3	6.825	0.010932	*
	Species × Organ × Growth temperature		3	0.658	0.419869
Mineral content
	Species		1	0.274	0.602546
	Organ		1	1.682	0.198845
	Growth temperature		3	12.64	0.000672	***
	Species × Organ		1	3.088	0.083134
	Species × Growth temperature		3	4.379	0.039901	*
	Organ × Growth temperature		3	0.735	0.394145
	Species × Organ × Growth temperature		3	4.891	0.03017	*
* P < 0.05, ** P < 0.01, *** P < 0.001 RGR, relative growth rate; NAR, net assimilation rate, LAR, leaf area ratio; NNUR, net rate of N uptake per unit root dry mass; LMR, leaf mass ratio; RMR, root mass ratio; LMA, leaf mass per unit leaf area; Nc, N content of the plant; R, O2 respiration rate; g, regression coefficient for growth; CC, construction cost.
