# Supplementary material for: Distinct responses of growth and respiration to growth temperatures in two mangrove species
Source: Ann Bot. 2021 Sep 11;129(1):15–28. doi: 10.1093/aob/mcab117 (PMC8752395; doi:10.1093/aob/mcab117)
Supplement: mcab117_suppl_Supplementary_Data_S5 [file mcab117_suppl_supplementary_data_s5.xlsx]

## Sheet: TableS4
Supplementary Information Table S4
Comparison of growth and respiration parameters in two mangrove species, Bruguiera gymnorrhiza and Rhizophora stylosa, by Tukey’s multiple comparison tests. Different letters within a factor indicate a significant difference; i.e., comparisons can be made between species and among growth temperatures within each factor. A type I error rate (P) < 0.05 was considered significant.
Factors			B. gymnorrhiza					R. stylosa
			15 °C	20 °C	25 °C	30 °C		15 °C	20 °C	25 °C	30 °C
Total RGR			ab	cd	d	e		a	ab	bc	bd
Leaf RGR			a	bc	bd	bd		a	b	d	cd
Root RGR			ab	cd	de	e		a	ab	bc	bc
NAR			ab	bc	bc	c		a	b	bc	bc
LAR			c	cd	de	e		a	ab	b	b
NNUR			abc	bd	cd	d		a	ab	bd	d
LMR			bc	cd	d	cd		a	b	bd	bc
RMR			bc	cd	d	d		a	ab	bc	bd
LMA			a	a	a	a		b	b	b	b
Nc			ab	bc	bc	cd		a	a	ab	ab
R
	Leaf		cd	g	g	h		bc	def	eg	eg
	Root		ab	cd	ce	eg		a	ac	eg	fg
g
	Leaf		b	b	b	c		b	b	b	b
	Root		a	a	a	a		a	a	a	a
CC
	Leaf		cd	bcd	ce	e		de	de	de	e
	Root		ab	a	a	a		ac	ac	a	a
Protein content
	Leaf		bc	bc	c	bc		bc	b	b	b
	Root		a	a	a	a		a	a	a	a
C content
	Leaf		abcd	abcd	abcd	ce		e	e	de	bce
	Root		abcd	ab	ab	a		abe	bce	ac	ab
N content
	Leaf		de	de	ef	f		b	bc	bd	cde
	Root		a	a	a	a		a	a	a	a
Nitrate N
	Leaf		ad	ad	a	ab		bcd	d	ad	ac
	Root		ad	ad	ad	ad		cd	d	ad	ad
Mineral content
	Leaf		ac	ac	ac	a		ab	ac	ac	c
	Root		ac	c	ac	c		ac	ac	bc	ac
RGR, relative growth rate; NAR, net assimilation rate, LAR, leaf area ratio; NNUR, net rate of N uptake per unit root dry mass; LMR, leaf mass ratio; RMR, root mass ratio; LMA, leaf mass per unit leaf area; Nc, N content of the plant; R, O2 respiration rate; g, regression coefficient for growth; CC, construction cost.
