# Supplementary material for: Distinct responses of growth and respiration to growth temperatures in two mangrove species
Source: Ann Bot. 2021 Sep 11;129(1):15–28. doi: 10.1093/aob/mcab117 (PMC8752395; doi:10.1093/aob/mcab117)
Supplement: mcab117_suppl_Supplementary_Data_S6 [file mcab117_suppl_supplementary_data_s6.xlsx]

## Sheet: TableS5
Supplementary Information Table S5
Estimated parameters of the models of the growth temperature dependencies of the growth and respiration parameters of two mangrove species, Bruguiera gymnorrhiza and Rhizophora stylosa. The models were fitted as shown in Figs.1, 3, 4, 6, and Supplementary Data Fig. S7.
Factors			B. gymnorrhiza									R. stylosa
			Coefficient					y-Intercept				Coefficient					y-Intercept
			a		b			c		R2		a		b			c		R2
RGR
	Total		-0.0001406		0.0370048			-0.430245		0.85		-0.0007356		0.0537276			-0.732219		0.6312
	Leaf		-0.002141		0.147913	*		-1.44751	*	0.79		-0.005498	***	0.322328	***		-3.58779	***	0.8989
	Root		-0.001342		0.123237			-1.5023	*	0.84		-0.002203		0.131905	*		-1.611	*	0.63
NAR			-0.002351		0.268479			-2.9521		0.77		-0.009741		0.668663			-8.93404		0.55
LAR			1.206e-07		8.965e-06			0.001495	**	0.4157		-9.235e-07	*	5.503e-05	**		0.0001145		0.77
NNUR			-7.752e-05		0.02235			0.0009482		0.54		3.66e-05		0.0275342			-0.28761		0.73
Biomass allocation
	Leaf (LMR)		-0.0002447		0.0138315	*		0.0511234		0.47		-0.0004246	**	0.0239703	**		-0.123301		0.75
	Root (RMR)		-7.506e-05		0.006535			0.0611		0.57		-7.515e-05		0.004034			0.06518		0.11
LMA			-0.13287		5.76169			62.4748		0.28		-0.04712		1.65864			174.843	***	0.34
R
	Leaf		0.006544		0.029453			0.634715		0.85		-0.013343	***	0.726774	***		-5.96977	***	0.87
	Root		-0.006297		0.467776			-4.6142		0.8		-0.004589		0.460873			-5.25737	*	0.89
g
	Leaf		1.583e-05		-0.0006133			0.0102		0.39		-1.201e-06		2.239e-05			0.004839	*	0.19
	Root		8.551e-07		-0.0001082			0.002944	*	0.66		3.842e-06		-0.0002065			0.0041	*	0.21
Nc			0.0007115		-0.0050351			2.09862		0.32		0.0006614		-0.0020982			1.60125	*	0.62
CC
	Leaf		0.0007812		-0.0311256			1.51156	***	0.33		-0.0002171		0.0071114			1.21636	***	0.45
	Root		0.0001039		-0.0088869			1.23417	***	0.49		-0.0001699		0.00434			1.11778	***	0.33
Protein content
	Leaf		-0.008281		0.423031			-0.319063		0.12		0.004341		-0.242564			7.33468	**	0.19
	Root		0.0009798		-0.0519521			1.2113		0.06		-0.003959		0.157049			-0.194352		0.25
C content
	Leaf		0.01234		-0.512548			48.2208	***	0.23		-0.007255	*	0.258401			42.7939	***	0.62
	Root		0.001864		-0.158053			45.1074	***	0.44		-0.004314		0.136387			42.4794	***	0.34
N content
	Leaf		0.001328		-0.024757			2.45723		0.35		0.000695		0.002053			1.55283	*	0.59
	Root		-0.0003314		0.0168281			0.540396		0.02		7.008e-05		0.00157			0.6772	*	0.16
Nitrate N
	Leaf		4.431e-07		-2.865e-05			0.0005762		0.36		-1.134e-06	**	4.553e-05	**		-0.0001755		0.66
	Root		-5.024e-07		2.375e-05			-3.641e-05		0.05		-1.773e-07		5.326e-06			0.0002301		0.11
Mineral
	Leaf		-0.0001218		0.005506			-0.0009258		0.22		-5.364e-05		0.003431			0.01115		0.62
	Root		-2.705e-05		0.001875			0.0332		0.19		-3.615e-05		0.002253			0.02785		0.29
The model used for the fitting was Factor = aT2 + bT + c. *** P < 0.001, ** P < 0.01, * P < 0.05. RGR, relative growth rate; NAR, net assimilation rate, LAR, leaf area ratio; NNUR, net rate of N uptake per unit root dry mass; LMR, leaf mass ratio; RMR, root mass ratio; LMA, leaf mass per unit leaf area; Nc, N content of the plant; R, O2 respiration rate; g, regression coefficient for growth; CC, …
